# Supplementary material for: Development of Novel Forms of Fungal Art Using Aspergillus nidulans
Source: J Fungi (Basel). 2021 Nov 28;7(12):1018. doi: 10.3390/jof7121018 (PMC8703424; doi:10.3390/jof7121018)
Supplement: Supplementary file 1 [file jof-07-01018-s001.zip]

Archive with 1 entries (1 files):
- jof-1430880-supplementary.mp4
